# Supplementary material for: Integrated multi-omics characterization of neuroblastoma with bone or bone marrow metastasis
Source: Genes Dis. 2025 Jan 3;12(3):101511. doi: 10.1016/j.gendis.2024.101511 (PMC11894310; doi:10.1016/j.gendis.2024.101511)
Supplement: Multimedia component 2 [file mmc2.xlsx]

## Sheet: CH-CMU
Patient	BBM(P)	Single-cell sequencing(N=10)	Histopathologic slides(N=142)	Survival data(N=153)
1	0（no）	yes	yes	yes
2	0	yes	yes	yes
3	0	yes	yes	yes
4	0	yes	yes	yes
5	0		yes	yes
6	0	yes	yes	yes
7	0	yes	yes	yes
8	1	yes	yes	yes
9	0		yes	yes
10	0		yes	yes
11	1（yes）	yes	yes	yes
12	0	yes	yes	yes
13	1	yes	yes	yes
14	0		yes	yes
15	1		yes	yes
16	1		yes	yes
17	1		yes	yes
18	1		yes	yes
19	1		yes	yes
20	1		yes	yes
21	1		yes	yes
22	0		yes	yes
23	0		yes	yes
24	0		yes	yes
25	1		yes	yes
26	0		yes	yes
27	0		yes	yes
28	0		yes	yes
29	0		yes	yes
30	0		yes	yes
31	1		yes	yes
32	0		yes	yes
33	0		yes	yes
34	0		yes	yes
35	0		yes	yes
36	0		yes	yes
37	1		yes	yes
38	0		yes	yes
39	0		yes	yes
40	0		yes	yes
41	0		yes
42	0		yes	yes
43	0		yes	yes
44	0		yes	yes
45	0		yes	yes
46	0		yes	yes
47	0		yes	yes
48	0		yes	yes
49	0		yes	yes
50	0		yes	yes
51	1		yes	yes
52	0		yes	yes
53	0		yes	yes
54	1		yes	yes
55	1		yes	yes
56	0		yes	yes
57	0		yes	yes
58	1		yes	yes
59	0		yes	yes
60	0		yes
61	1		yes	yes
62	0		yes	yes
63	0		yes	yes
64	0		yes	yes
65	0		yes	yes
66	0		yes	yes
67	0		yes	yes
68	0		yes
69	0		yes	yes
70	0		yes	yes
71	1		yes	yes
72	0		yes	yes
73	0		yes
74	0		yes	yes
75	1		yes	yes
76	0		yes	yes
77	1		yes	yes
78	1		yes	yes
79	1		yes
80	0		yes	yes
81	0		yes	yes
82	0		yes	yes
83	0		yes	yes
84	0		yes	yes
85	1		yes	yes
86	0		yes	yes
87	1		yes	yes
88	0		yes	yes
89	0		yes	yes
90	1		yes	yes
91	1		yes	yes
92	0		yes	yes
93	0		yes	yes
94	1		yes	yes
95	1		yes	yes
96	0		yes	yes
97	1		yes	yes
98	1		yes	yes
99	0		yes	yes
100	1		yes	yes
101	1		yes	yes
102	1		yes	yes
103	1		yes
104	0		yes	yes
105	1		yes	yes
106	1		yes	yes
107	0		yes	yes
108	0		yes
109	0		yes	yes
110	0		yes	yes
111	0		yes	yes
112	0		yes	yes
113	1		yes	yes
114	0		yes	yes
115	0		yes	yes
116	1		yes
117	0		yes	yes
118	1		yes	yes
119	1		yes	yes
120	0		yes	yes
121	1		yes	yes
122	0		yes	yes
123	0		yes
124	1		yes	yes
125	0		yes	yes
126	1		yes
127	0		yes	yes
128	0		yes	yes
129	1		yes	yes
130	1		yes	yes
131	1		yes	yes
132	0		yes	yes
133	0		yes	yes
134	1		yes	yes
135	0		yes	yes
136	0		yes	yes
137	0		yes	yes
138	0		yes	yes
139	0		yes	yes
140	0		yes	yes
141	1		yes	yes
142	0		yes	yes
143	0			yes
144	0			yes
145	0			yes
146	0
147	0			yes
148	0
149	0			yes
150	0			yes
151	0			yes
152	0			yes
153	0			yes
154	1			yes
155	0
156	0			yes
157	0			yes
158	1			yes
159	0			yes
160	0			yes
161	0			yes
162
163	1			yes
164	0			yes
165	1			yes
166	1			yes
167	0			yes

## Sheet: GSE137804
Patient	BM	Single-cell sequencing(N=9)	Histopathologic slides(N=0)	Survival data(N=0)
1	0	yes	no	no
2	0	yes	no	no
3	0	yes	no	no
4	1	yes	no	no
5	1	yes	no	no
6	1	yes	no	no
7	1	yes	no	no
8	1	yes	no	no
9	1	yes	no	no

## Sheet: GSE216155
Patient	BBM(P)	Single-cell sequencing(N=12)	Histopathologic slides(N=0)	Survival data(N=0)
1	1	yes	no	no
2	1	yes	no	no
3	1	yes	no	no
4	1	yes	no	no
5	1	yes	no	no
6	1	yes	no	no
7	1	yes	no	no
8	1	yes	no	no
9	1	yes	no	no
10	1	yes	no	no
11	1	yes	no	no
12	1	yes	no	no
